# Supplementary material for: Angiogenesis is uncoupled from osteogenesis during calvarial bone regeneration
Source: Nat Commun. 2024 Jun 4;15:4575. doi: 10.1038/s41467-024-48579-5 (PMC11150404; doi:10.1038/s41467-024-48579-5)
Supplement: Supplementary file 9 — Source Data [file 41467_2024_48579_MOESM9_ESM.xlsx]

## Sheet: Fig. 1e
	Longitudinal intravital multiphoton imaging of calvarial bone healing after lesion injury
	Vascular Area in Lesion [%)							Bone Area in Lesion [%]
	PLD	Animal #1	Animal #2	Animal #3	Animal #4	Animal #5		PLD	Animal #1	Animal #2	Animal #3	Animal #4	Animal #5
	0	0	0	0	0	0		0	0	0	0	0	0
	3	0	0	0	0	0		3	0	0	0	0	0
	6	0	4.017	5.116	9.695	6.715		6	0	0	0	0	5
	9	29.456	32.154	34.089	38.169	34.216		9	17	5	15	15	n.d.
	12	30.498	26.288	28.808	27.227	26.421		12	12	21	16	21	39
	15	22.975	27.765	27.922	25.027	23.785		15	32	35	49	36	44
	18	20.512	27.046	21.393	20.903	n.d.		18	48	58	61	48	n.d.
	21	22.578	22.64	21.515	19.207	22.362		21	51	61	68	48	55
	24	22.176	16.003	21.021	n.d.			24	64	74	69	n.d.
	27	21.972	17.878	22.092	22.474			27	81	84	72	n.d.
	30	16.982	18.51	18.077	19.388			30	80	85	81	74
	33	21.086	22.047	18.881	18.512			33	88	89	92	78
	36	19.609	21.867	19.374				36	88	96	93
	42	19.276	20.716	18.452				42	97	95	97
	PLD = post lesion day
	Animals #4 and #5 were eliminated at PLD21 and PLD33, respectively, due to poor window quality

## Sheet: Fig. 3c
	Blood flow in sprouting and regenerating bone microvessels
	Temporal variation of blood flow in a given vessel segment over a 5 minutes time interval
	vessel segment v1			vessel segment v2			vessel segment v3			vessel segment v4
	time points	mm/sec		time points	mm/sec		time points	mm/sec		time points	mm/sec
	t1	1.04293		t1	1.04293		t1	1.04293		t1	1.04293
	t2	0.791624		t2	0.791624		t2	0.791624		t2	0.791624
	t3	0.813718		t3	0.813718		t3	0.813718		t3	0.813718
	t4	0.659535		t4	0.659535		t4	0.659535		t4	0.659535
	t5	0.971886		t5	0.971886		t5	0.971886		t5	0.971886
	t6	0.898467		t6	0.898467		t6	0.898467		t6	0.898467
	t7	0.808816		t7	0.808816		t7	0.808816		t7	0.808816

## Sheet: Fig. 3d-e
	Fig. 3d		Flow velocities						Fig. 3e		Flow velocities
			at independent vessel segments								at independent vessel segments
	PLD9								PLD21
			av	pav	ic	ssc					av	pav	ic	ssc
			mm/1	mm/1	mm/1	mm/1					mm/1	mm/1	mm/1	mm/1
			1.44	0.86	0.55	0.46					2.07402	1.09308	0.752957	0.487817
			1.68	1.01	0.72	0.47					1.59942	1.2438	0.683465	0.298822
			1.6	0.86	0.67	0.5					1.75726	1.23141	0.792662	0.234291
			1.44	0.93		0.48						0.923409	0.67729	0.271695
				1		0.38						1.34707	0.934484	0.442259
				1.21		0.47						1.34122	0.616432	0.311758
				1.17								1.34664		0.117014
				1.05								1.28186		0.268984
			n=4	n=8	n=3	n=6								0.285278
											n=3	n=8	n=6	n=9
			Vessel diameter								Vessel diameter
			at independent vessel segments								at independent vessel segments
			av	pav	ic	ssc					av	pav	ic	ssc
			µm	µm	µm	µm					µm	µm	µm	µm
			5.4	10.3	7.2	10.7					9.8089	9.09308	17.251	10.29
			14.5	7.2	6.4	5.6					13.559	8.5631	11.173	15.891
			8.2	9.1	10.3	7.6					8.971	7.7976	25.848	28.931
			9.8	7.1		8.8						9.6438	13.13	18.54
				8.5		7						11.173	9.3609	13.493
				8.8		8.1						12.938	13.171	13.157
				7.5								14.771		22.569
				8.4										27.647
				11.6										36.292
			n=4	n=8	n=3	n=6					n=3	n=8	n=6	n=9
	av:	arterial vessels
	pav:	post-arterial vessels
	ic:	intermediate vessels
	ssc:	sinusoidal vessels
	Note: The different BM vessel types (av, pav, ic, ssc) occur at different frequencies. Therefore, the sample size n varies depending on the BM vessel subtype (i.e. ssc are more frequent than av).

## Sheet: Fig. 3f-g
	Fig. 3f		Flow velocities					Fig. 3g		Temporal variation of blood flow in a given vessel segment over a 5 minutes time interval
			at independent vessel segments
			mm/1
			0.3
			0.66							vessel segment osv1			vessel segment osv2			vessel segment osv3			vessel segment osv4
			0.59
			0.44							time points	mm/sec		time points	mm/sec		time points	mm/sec		time points	mm/sec
										t1	0.548269		t1	0.280223		t1	0.585446		t1	0.51
										t2	0.402828		t2	0.301435		t2	0.643813		t2	0.41
										t3	0.78341		t3	0.313081		t3	0.621916		t3	0.38
			Vessel diameter							t4	0.703615		t4	0.265882		t4	0.643369		t4	0.38
			at independent vessel segments							t5	0.513484		t5	0.301774		t5	0.645426		t5	0.44
			µm							t6	0.581711		t6	0.314681		t6	0.80053		t6	0.52
			14.4
			13
			10
			10.2

## Sheet: Fig.9c
	Notch activation enhances endothelial sprouting after calvarial bone injury
	Control																	Two-way ANOVA, multiple comparisons
	Complete Vascular Area in Lesion [%]									Perfused vascular Area [%]
																		Number of families	1
		Animal #1		Animal #2		Animal #3					Animal #1		Animal #2		Animal #3			Number of comparisons per family	12
	PLD	Area-1	Area-2	Area-1	Area-2	Area-1	Area-2			PLD	Area-1	Area-2	Area-1	Area-2	Area-1	Area-2		Alpha	0.05
	0	0	0	0	0	0	0			0	0	0	0	0	0	0
	3	0	0	0	0	0	0			3	0	0	0	0	0	0		Šídák's multiple comparisons test	Predicted (LS) mean diff,	95,00% CI of diff,	Below threshold?	Summary	Adjusted P Value
	6	2	5.94725	12.8991	2.11636	1.97125	5.71697			6	1.05818	0.788501	4.57358	0.634908	0.197125	4.57358
	9	40.5862	43.6562	32.4423	40.8453	45.2774	35.5886			9	32.4689	34.925	29.198	32.6762	36.2219	32.0298		Control Complete - Perfused
	12	37.3137	21.7976	25.2256	37.7647	41.2797	43.3746			12	29.851	22	22.7031	30.2117	37.1517	30.3622		PLD0	0	-10,03 to 10,03	No	ns	>0,9999
	15	23.1156	34.113	29.9522	30.0165	40.455	36.0192			15	20.804	30.7017	29.9522	24.0132	32.364	25.2134		PLD3	0	-10,03 to 10,03	No	ns	>0,9999
	18	32.4423	35.7759	32.0021	30.781	34.8581	22.6818			18	29.198	28.6207	28.8019	30.781	31.3723	18.1455		PLD6	3.759	-3,682 to 11,20	No	ns	0.8428
	21	22.046	34.4801	24.7866	34.6164	29.7357	25.1827			21	22.046	31.0321	22.3079	27.6931	29.7357	22.6644		PLD9	6.813	-0,2819 to 13,91	No	ns	0.0695
	24	25.377	25.5489	28.4917	30.0806	28.2523	26.4122			24	25.377	25.5489	25.6425	30.0806	28.2523	23.771		PLD12	4.403	-3,037 to 11,84	No	ns	0.6633
	30	31.6197	30.1468	32.4884	23.2783	29.8705	34.165			30	31.6197	30.1468	32.4884	23.2783	29.8705	27.332		PLD15	5.104	-1,991 to 12,20	No	ns	0.3714
	36	33.9147	29.8195	32.6754	32.0521	32.4684	31.0961			36	33.9147	29.8195	32.6754	32.0521	32.4684	31.0961		PLD18	3.604	-3,491 to 10,70	No	ns	0.8381
	42	n.d.	37.0167	30.8427	35.4943	25.1842	30.619			42	n.d.	37.0167	30.8427	35.4943	25.1842	30.619		PLD21	2.561	-4,533 to 9,656	No	ns	0.9846
																		PLD24	0.9151	-6,180 to 8,010	No	ns	>0,9999
																		PLD30	1.139	-5,956 to 8,233	No	ns	>0,9999
																		PLD36	0	-7,095 to 7,095	No	ns	>0,9999
																		PLD42	0	-7,772 to 7,772	No	ns	>0,9999
	EC-specific Fbxw7 mutant																	Two-way ANOVA, multiple comparisons
	Complete Vascular Area in Lesion [%]									Perfused vascular Area [%]
																		Number of families	1
		Animal #1		Animal #2		Animal #3					Animal #1		Animal #2		Animal #3			Number of comparisons per family	12
	PLD	Area-1	Area-2	Area-1	Area-2	Area-1	Area-2			PLD	Area-1	Area-2	Area-1	Area-2	Area-1	Area-2		Alpha	0.05
	0	0	0	0	0	0	0			0	0	0	0	0	0	0
	3	0	0	0	0	0	0			3	0	0	0	0	0	0		Šídák's multiple comparisons test	Predicted (LS) mean diff,	95,00% CI of diff,	Below threshold?	Summary	Adjusted P Value
	6	12.5424	7.58476	14.7681	7.58476	2.25687	3.21406			6	7.52546	5.30933	8.86088	3.79238	1.12843	0.964217
	9	51.2674	46.7353	42.3027	55.2784	50.0389	42.067			9	10.2535	9.34706	4.23027	11.0557	10.0078	8.4134		Fbxw7 Complete - Perfused
	12	37.3435	37.1366	46.3153	32.084	37.1366	46.3153			12	3.73434	7.42733	4.63153	8.5913	7.27431	6.35904		PLD0	0	-10,92 to 10,92	No	ns	>0,9999
	15	31.8765	44.8664	33.4229	31.8765	44.8664	33.4229			15	9.56295	8.97328	10.0269	11.0551	10.2375	11.7777		PLD3	0	-10,92 to 10,92	No	ns	>0,9999
	18	31.4034	37.1126	35.1709	31.4034	37.1126	35.1709			18	6.28068	3.71126	7.03419	3.44771	7.83296	14.2322		PLD6	3.395	-4,325 to 11,12	No	ns	0.9332
	21	38.4242	29.6695	29.2937	38.4242	29.6695	29.2937			21	7.68485	2.96695	5.85873	6.73641	12.2882	3.99962		PLD9	39.06	31,34 to 46,78	Yes	****	<0,0001
	24	39.848	40.3642	34.7104	34.848	40.3642	41.7104			24	3.9848	12.1092	17.3552	10.4544	20.7353	6.40267		PLD12	33.05	25,33 to 40,77	Yes	****	<0,0001
	30	32.7278	37.7524	33.99	32.7278	37.7524	33.99			30	13.0911	7.55048	10.197	21.861	9.43043	15.6152		PLD15	26.45	18,73 to 34,17	Yes	****	<0,0001
	36	25.8058	30.4572	29.6455	25.8058	30.4572	29.6455			36	15.4835	24.3657	14.8228	34.3451	29.2001	30.1785		PLD18	27.47	19,75 to 35,19	Yes	****	<0,0001
	42	33.6257	21.6781	39.3188	33.6257	21.6781	39.3188			42	33.6257	19.5103	35.3869	25.7401	32.8456	29.508		PLD21	25.87	18,15 to 33,59	Yes	****	<0,0001
																		PLD24	26.8	19,08 to 34,52	Yes	****	<0,0001
																		PLD30	21.87	14,15 to 29,59	Yes	****	<0,0001
																		PLD36	3.904	-3,817 to 11,62	No	ns	0.8426
																		PLD42	2.105	-5,615 to 9,825	No	ns	0.9988
	PLD = post lesion day

## Sheet: Fig. 9d
	Notch activation enhances endothelial sprouting after calvarial bone injury
	Control									EC-specific Fbxw7 mutant								Two-way ANOVA, multiple comparisons
	Number of Vascular Sprouts									Number of Vascular Sprouts
																		Number of families	1
		Animal #1		Animal #2		Animal #3					Animal #1		Animal #2		Animal #3			Number of comparisons per family	12
	PLD	Area-1	Area-2	Area-1	Area-2	Area-1	Area-2			PLD	Area-1	Area-2	Area-1	Area-2	Area-1	Area-2		Alpha	0.05
	0	0	0	0	0	0	0			0	0	0	0	0	0	0
	3	0	0	0	0	0	0			3	0	0	0	0	0	0		Šídák's multiple comparisons test	Predicted (LS) mean diff,	95,00% CI of diff,	Below threshold?	Summary	Adjusted P Value
	6	75	50	60	28	65	58			6	63	100	118	35	33	25
	9	63	80	55	103	78	50			9	108	133	133	153	130	155		Sprouts control-Fbxw7
	12	70	83	110	78	103	98			12	160	133	183	173	185	203		PLD0	0	-50,79 to 50,79	No	ns	>0,9999
	15	93	35	28	53	88	80			15	158	138	125	155	158	120		PLD3	0	-50,79 to 50,79	No	ns	>0,9999
	18	55	45	45	50	63	50			18	183	155	180	228	145	150		PLD6	-6.333	-42,25 to 29,58	No	ns	>0,9999
	21	25	48	38	28	58	43			21	145	138	143	115	108	178		PLD9	-63.83	-99,75 to -27,92	Yes	****	<0,0001
	24	43	48	35	73	33	53			24	143	180	n.d.	138	113	155		PLD12	-82.5	-118,4 to -46,58	Yes	****	<0,0001
	30	55	45	43	48	50	48			30	178	203	158	105	133	140		PLD15	-79.5	-115,4 to -43,58	Yes	****	<0,0001
	36	48	35	43	40	60	38			36	138	135	135	65	93	70		PLD18	-122.2	-158,1 to -86,25	Yes	****	<0,0001
	42	45	43	28	28	50	48			42	55	70	58	58	40	93		PLD21	-97.83	-133,7 to -61,92	Yes	****	<0,0001
																		PLD24	-98.3	-136,0 to -60,63	Yes	****	<0,0001
																		PLD30	-104.7	-140,6 to -68,75	Yes	****	<0,0001
																		PLD36	-62	-97,92 to -26,08	Yes	****	<0,0001
																		PLD42	-22	-57,92 to 13,92	No	ns	0.6151
	PLD = post lesion day

## Sheet: Fig. 9e
	Notch activation enhances endothelial sprouting after calvarial bone injury
	Control							EC-specific Fbxw7 mutant					Two-way ANOVA, multiple comparisons
	Bone Area in Lesion [%]							Bone Area in Lesion [%]
													Number of families	1
													Number of comparisons per family	10
	PLD	Animal #1	Animal #2	Animal #3	Animal #4			PLD	Animal #1	Animal #2	Animal #3		Alpha	0.05
	0	0	0	0	0			0	0	0	0
	3	0	0	0	0			3	0	0	0		Šídák's multiple comparisons test	Mean Diff,	95,00% CI of diff,	Below threshold?	Summary	Adjusted P Value
	6	0	0	0	5			6	0	1	0
	9	17	5	15	15			9	4	14	5		Bone control-Fbxw7
	12	12	21	16	21			12	25	31	16		PLD0	0
	15	32	35	49	36			15	38	40	24		PLD3	0
	18	48	58	61	48			18	45	n.d.	43		PLD6	-0.3333	-4,976 to 4,309	No	ns	0.9959
	21	51	61	78	48			21	51	51	53		PLD9	5.333	-16,23 to 26,90	No	ns	0.9538
	24	64	74	69	n.d.			24	58	63	65		PLD12	-6.5	-42,53 to 29,53	No	ns	0.9596
	27	81	84	72	n.d.			30	64		73		PLD15	4	-30,79 to 38,79	No	ns	0.9997
	30	80	85	81	74								PLD18	9.75	-13,99 to 33,49	No	ns	0.4676
													PLD21	7.833	-41,30 to 56,97	No	ns	0.9821
													PLD24	5.75	-9,346 to 20,85	No	ns	0.7512
													PLD30	11	-6,937 to 28,94	No	ns	0.2614
	PLD = post lesion day
	Fbxw7 mutant animal #2 as eliminated at PLD24, respectively, due to poor window quality

## Sheet: Fig. 10
	Vascular changes via Notch or VEGF-A signaling do not affect with calvarial bone regeneration
			Vascular Area in Lesion [%]								Bone Area in Lesion [%]
	Fig. 10b					EC-specific		Column B	Dll4-/-					EC-specific		Column B	Dll4-/-
					Control	Dll4 mutant		vs.	vs,				Control	Dll4 mutant		vs.	vs,
			Animal #1	Lesion-1	15.41	37.16		Column A	Control		Animal #1	Lesion-1	54.6	59.2		Column A	Control
				Lesion-2	16.16	34.11						Lesion-2	44.8	72.8
			Animal #2	Lesion-1	24.19	35.45		Unpaired Student's t test			Animal #2	Lesion-1	61.1	39.6		Unpaired t test
				Lesion-2	14.22	31.32		P value	<0,0001			Lesion-2	61.6	69.2		P value	0.9494
			Animal #3	Lesion-1	17.88	26.22		P value summary	****		Animal #3	Lesion-1	75.3	46.4		P value summary	ns
				Lesion-2	16.26	32.7		Significantly different (P < 0.05)?	Yes			Lesion-2	65.5	67.4		Significantly different (P < 0.05)?	No
			Animal #4	Lesion-1	15.66	33.7		One- or two-tailed P value?	Two-tailed		Animal #4	Lesion-1	52.2	62.9		One- or two-tailed P value?	Two-tailed
								t, df	t=8,689, df=12			Lesion-2	63.6	63.9		t, df	t=0,06456, df=14
								Mean of column A	17.11							Mean of column A	59.84
								Mean of column B	32.95							Mean of column B	60.18
								Difference between means (B - A) ± SEM	15,84 ± 1,823							Difference between means (B - A) ± SEM	0,3375 ± 5,227
								95% confidence interval	11,87 to 19,81							95% confidence interval	-10,87 to 11,55
								R squared (eta squared)	0.8629							R squared (eta squared)	0.0002977
			Vascular Area in Lesion [%]								Bone Area in Lesion [%]
	Fig. 10d
					pLIVE control	pLIVE vegfa		Column B	pLIVE Vegfa				pLIVE control	pLIVE vegfa		Column B	pLIVE Vegfa
			Animal #1	Lesion-1	20.48	24.1		vs.	vs,		Animal #1	Lesion-1	67.2	56.1		vs.	vs,
				Lesion-2	18.77	34		Column A	pLIVE control			Lesion-2	69.8	76.6		Column A	pLIVE control
			Animal #2	Lesion-1	15.93	36.8					Animal #2	Lesion-1	57.9	70.6
				Lesion-2	26.66	31		Unpaired t test				Lesion-2	54.4	60.8		Unpaired t test
			Animal #3	Lesion-1	19.35	35.1		P value	0.0001		Animal #3	Lesion-1	68.5	75.1		P value	0.4434
				Lesion-2	n.d.	28.7		P value summary	***			Lesion-2	74	68.7		P value summary	ns
			Animal #4	Lesion-1	20.16	35.8		Significantly different (P < 0.05)?	Yes		Animal #4	Lesion-1	67.2	69.2		Significantly different (P < 0.05)?	No
				Lesion-2	n.d.	39.1		One- or two-tailed P value?	Two-tailed			Lesion-2	n.d.	70		One- or two-tailed P value?	Two-tailed
								t, df	t=5,442, df=12							t, df	t=0,7906, df=13
								Mean of column A	20.23							Mean of column A	65.57
								Mean of column B	33.08							Mean of column B	68.39
								Difference between means (B - A) ± SEM	12,85 ± 2,361							Difference between means (B - A) ± SEM	2,816 ± 3,562
								95% confidence interval	7,706 to 17,99							95% confidence interval	-4,879 to 10,51
								R squared (eta squared)	0.7117							R squared (eta squared)	0.04587
